# Supplementary material for: Development of a Real-Time TaqMan RT-PCR Assay for the Detection of NADC34-like Porcine Reproductive and Respiratory Syndrome Virus
Source: Vet Sci. 2023 Apr 6;10(4):279. doi: 10.3390/vetsci10040279 (PMC10141196; doi:10.3390/vetsci10040279)
Supplement: Supplementary file 1 [file vetsci-10-00279-s001.zip]

Archive with 1 entries (1 files):
- vetsci-2207831-SI.pdf
